# Supplementary material for: Could the ketogenic diet induce a shift in thyroid function and support a metabolic advantage in healthy participants? A pilot randomized-controlled-crossover trial
Source: PLoS One. 2022 Jun 3;17(6):e0269440. doi: 10.1371/journal.pone.0269440 (PMC9165850; doi:10.1371/journal.pone.0269440)
Supplement: S1 Raw data — (ZIP) [file pone.0269440.s005.zip]

Archive with 3 entries (2 files):
- raw data_2022/
- raw data_2022/Dietary and screening information-EDITED.xlsx
- raw data_2022/Final_all data.xlsx
