# Supplementary material for: Could the ketogenic diet induce a shift in thyroid function and support a metabolic advantage in healthy participants? A pilot randomized-controlled-crossover trial
Source: PLoS One. 2022 Jun 3;17(6):e0269440. doi: 10.1371/journal.pone.0269440 (PMC9165850; doi:10.1371/journal.pone.0269440)
Supplement: S1 Raw data — (ZIP) [file pone.0269440.s005.zip › raw data_2022/Dietary and screening information-EDITED.xlsx]

## Sheet: days KD
subject code	no. Days on high fat			time to reach ketosis
3	29			6
4	35			8
7	56			19
8	23			5
9	24			12
10	23			5
11	23			7
14	27			6
15	32			15
12	23			10
16	23			6
mean	28.9091			9
SD	9.91418			4.58258

## Sheet: Compliance
		TARGET
	subject code	target calories (rounded)	KD (avg)	KD compliance %	HCLF (avg)	HCLF compliance %
	3	1700	1653	97.2353	1595	93.8235
	4	1400	1612	86.8486	1430	97.9021
	7	900	890	98.8889	914	98.4683
	8	1500	1517	98.8794	1490	99.3333
	9	1200	1281	93.6768	1246	96.3082
	10	1580	1622	97.4106	1583	99.8105
	11	2600	2375	91.3462	2664	97.5976
	14	1000	960	96	1203	83.1255
	15	1000	993	99.3	950	95
	12	1200	1290	93.0233	1268	94.6372
	16	1100	1093	99.3636	1090	99.0909
CALORIE COMPLIANCE (%)			mean	95.6339		95.9179
95%CI			Confidence Level(95,0%)	2.69182		3.15689
			lower CI	92.9421		92.761
			upper CI	98.3257		99.0748
		TARGET 15%	TARGET grams			TARGET 25%	Target GRAMS			TARGET 60%	target fat grams
KD	subject code	CHO calories	divided by 4	Avg CHO intake	compliance CHO	Protien Calories	divided by 4	Avg Protein intake	compliance Protein	Fat Calories	divided by 9	Avg Fat intake	compliance Fat
	3	255	63.75	32	50.1961	425	106.25	98	92.2353	1020	113.333	113	100.295
	4	210	52.5	38	72.381	350	87.5	95	92.1053	840	93.3333	136	68.6275
	7	135	33.75	24	71.1111	225	56.25	57	98.6842	540	60	63	95.2381
	8	225	56.25	46	81.7778	375	93.75	88	93.8667	900	100	107	93.4579
	9	180	45	44	97.7778	300	75	76	98.6842	720	80	90	88.8889
	10	237	59.25	40	67.5105	395	98.75	99	100.253	948	105.333	113	93.2153
	11	390	97.5	71	72.8205	650	162.5	155	95.3846	1560	173.333	159	91.7308
	14	150	37.5	49	76.5306	250	62.5	94	66.4894	600	66.6667	71	93.8967
	15	150	37.5	38	98.6842	250	62.5	44	70.4	600	66.6667	67	99.5025
	12	180	45	41	91.1111	300	75	79	94.9367	720	80	87	91.954
	16	165	41.25	21	50.9091	275	68.75	67	97.4545	660	73.3333	85	86.2745
GRAMS compliance (%)				CHO	75.5282			Protein	90.954			Fat	91.1892
95%CI				Confidence Level(95,0%)	10.963			Confidence Level(95,0%)	7.7073			Confidence Level(95,0%)	5.71772
				lower CI	64.5651			lower CI	83.2467			Lower CI	85.4715
				Upper CI	86.4912			Upper CI	98.6613			Upper CI	96.9069
HCLF
		TARGET 55%	TARGET grams			TARGET 25%	Target GRAMS			TARGET 20%	target fat grams
target calories (rounded)	subject code	CHO calories	divided by 4	Avg CHO intake	compliance CHO	Protien Calories	divided by 4	Avg Protein intake	compliance Protein	Fat Calories	divided by 9	Avg Fat intake	compliance Fat
1700	3	935	233.75	185	79.1444	425	106.25	96	90.3529	340	37.7778	37	97.9412
1400	4	770	192.5	193	100.26	350	87.5	84	96	280	31.1111	33	94.2761
900	7	495	123.75	132	93.75	225	56.25	40	71.1111	180	20	25	80
1500	8	825	206.25	209	98.6842	375	93.75	84	89.6	300	33.3333	32	96
1200	9	660	165	162	98.1818	300	75	73	97.3333	240	26.6667	28	95.2381
1580	10	869	217.25	220	98.75	395	98.75	99	100.253	316	35.1111	35	100.317
2600	11	1430	357.5	356	100.421	650	162.5	135	83.0769	520	57.7778	59	97.9284
1000	14	550	137.5	118	85.8182	250	62.5	49	78.4	200	22.2222	31	71.6846
1000	15	550	137.5	112	81.4545	250	62.5	32	51.2	200	22.2222	39	56.9801
1200	12	660	165	171	96.4912	300	75	77	97.4026	240	26.6667	29	91.954
1100	16	605	151.25	140	92.562	275	68.75	58	84.3636	220	24.4444	31	78.853
GRAMS compliance (%)				CHO	93.2289			Protein	85.3722			Fat	87.3794
				Confidence Level(95,0%)	5.15687			Confidence Level(95,0%)	9.7143			Confidence Level(95,0%)	9.2417
SUMMARY				Lower CI	88.072			Lower CI	75.6579			Lower CI	78.1377
				Upper CI	98.3857			Upper CI	95.0865			Upper CI	96.6211
SUMMARY	Ketogenic diet				HCLF diet
	Calories	Carbohydrate (g)	Protein (g)	Fat (g)	Calories	Carbohydrate (g)	Protein (g)	Fat (g)
Mean compliance (%)	96	**76	91	91	96	93	85	87
95%CI	93-98	65-86	83-99	85-97	93-99	88-98	76-95	78-97
** participates ate less carbs than recommended on KD - which is not a bad thing and may have been the consequence of us tweaking the diet to achiece ketosis.

## Sheet: subject 3
Diet	Date	energy (calories)	Carbohydrates (grams)	Fat (grams)	Protein (grams)	Ketones	Sleep quality	Morning Vigilance	Mood	PILL
habitual	2017-05-05	1919	144	82	68
habitual	2017-05-06	2431	188	83	126
habitual	2017-05-07	1619	143	70	103
habitual	2017-05-08	1405	141	42	108
habitual	2017-05-09	2045	151	74	144
habitual	2017-05-10	1506	147	69	80
habitual	2017-05-11	2503	252	54	149
habitual	2017-05-12	1420	113	39	151
habitual	Average:	1856	159.875	64.125	116.125
high carb	2017-05-13	1762	166	27	64		69	45	82
high carb	2017-05-14	1822	150	62	120		24	15	71
high carb	2017-05-15	1417	198	31	84		66	48	80
high carb	2017-05-16	1576	152	43	144		62	47	47
high carb	2017-05-17	1635	132	59	103		59	33	41
high carb	2017-05-18	2069	244	71	59		83	62	37
high carb	2017-05-19	877	71	34	63		65	55	64	11
high carb	2017-05-20	1635	251	34	85		70	72
high carb	2017-05-21	1456	163	32	125		71	68	48
high carb	2017-05-22	1732	214	47	121		47	43	58
high carb	2017-05-23	1250	152	29	102		41	18	64
high carb	2017-05-24	1381	148	41	103		72	56	69
high carb	2017-05-25	1407	179	30	111		80	60	58
high carb	2017-05-26	2088	329	26	98		68	63	72	7
high carb	2017-05-27	2536	196	51	188		85	75	77
high carb	2017-05-28	1303	197	18	87		40	57
high carb	2017-05-29	1548	193	39	98		67	64	87
high carb	2017-05-30	1582	212	25	88		71	54	84
high carb	2017-05-31	1558	234	25	89		39	45	76
high carb	2017-06-01	1916	203	58	88		62	65	84
high carb	2017-06-02	1567	203	36	97		50	72	87	10
high carb	2017-06-03	1803	180	45	113		81	70	73
high carb	2017-06-04	1124	118	10	81		79	67	79
high carb	2017-06-05	1688	228	29	101		81	76	67
high carb	2017-06-06	1795	195	33	95		67	60	54
high carb	2017-06-07	1484	165	36	107		59	69	66
high carb	2017-06-08	1741	240	24	137		49	39	58
high carb	2017-06-09	2196	251	55	68		76	49	68	6
high carb	2017-06-10	1792	211	56	101		59	53	31
high carb	2017-06-11	1273	143	44	69		67	56	35
high carb	2017-06-12	1730	246	34	106		59	39	79
high carb	2017-06-13	1736	206	34	69		72	55	87
high carb	2017-06-14	1819	244	35	117		56	58	68
high carb	2017-06-15	1361	166	34	40		78	80	64
high carb	2017-06-16	1343	125	32	74		87	80	39	7
high carb	2017-06-17	1765	177	47	88
high carb	2017-06-18	1322	167	37	82
high carb	2017-06-19	1584	105	45	120
high carb	2017-06-20	505	70	6	45
high carb	Average:	1594.31	185.231	37.2821	95.641		64.6	56.2286	65.2727
wash out	2017-07-02	1234	106	56	74
wash out	2017-07-03	1074	170	28	37
wash out	2017-07-04	1872	136	92	117
wash out	2017-07-05	1179	95	56	82
wash out	2017-07-06	1632	206	40	107
wash out	2017-07-07	1736	231	44	93
wash out	2017-07-08	2214	158	70	109
wash out	2017-07-09	1550	188	51	89
wash out	Average:	1561.38	161.25	54.625	88.5
high carb	2017-07-10	1635	212	36	117
high carb	2017-07-11	1639	194	44	106		66	53	57
high carb	2017-07-12	1450	200	38	74		68	47	62
high carb	2017-07-13	1542	144	45	70		62	66	70
high carb	2017-07-14	1631	197	42	59		69	58	63
high carb	2017-07-15	1899	214	29	108		67	62	88
high carb	2017-07-16	1535	183	35	131		72	80	72
high carb	2017-07-17	1748	186	42	103		58	59	72	7
high carb	2017-07-18	1701	203	44	111		40	67	50
high carb	2017-07-19	1495	217	34	71		70	70	60
high carb	2017-07-20	1915	261	33	135		73	77	69
high carb	Average:	1653.64	201	38.3636	98.6364		64.5	57.9333	66.3
wash out	2017-07-21	1766	250	51	80		69	67
wash out	2017-07-22	1644	90	82	104		71	73	48
wash out	2017-07-23	1315	120	36	90		71	54	12
wash out	2017-07-24	1680	209	59	80		79	55	51
wash out	2017-07-25	1522	241	28	59		63	57	79
wash out	2017-07-26	1889	160	77	74		52	74	43
wash out	2017-07-27	1770	150	72	117		50	55	56	10
wash out	Average:	1655.14	174.286	57.8571	86.2857		65	62.1429	48.1667
high fat	2017-07-28	1482	42	100	106
high fat	2017-07-29	1782	38	123	124		79	59
high fat	2017-07-30	1533	31	113	100		83	71	82
high fat	2017-07-31	1522	40	107	104		65	68	49
high fat	2017-08-01	1619	33	114	114		82	79	50
high fat	2017-08-02	1558	35	102	108		69	37	15
high fat	2017-08-03	1501	32	111	88	0.4	72	62	39
high fat	2017-08-04	1948	40	152	109		61	73	57
high fat	2017-08-05	1903	28	139	128		66	72	81	13
high fat	2017-08-06	1283	35	75	112	1.2	66	59	75
high fat	2017-08-07	1744	35	138	81		75	77	84
high fat	2017-08-08	1372	26	88	108		76	68	82
high fat	2017-08-09	1422	27	115	75		65	69	78
high fat	2017-08-10	1465	24	117	75		87	85	51
high fat	2017-08-11	1549	31	113	97	4.1	60	74	68
high fat	2017-08-12	1718	26	129	101		56	48	44	20
high fat	2017-08-13	1755	21	145	91		80	60	65				28 days in total
high fat	2017-08-14	1591	32	126	87		73	57	83
high fat	2017-08-15	1821	35	131	124		73	58	72
high fat	2017-08-16	1476	17	115	52	0.4	84	79	85
high fat	2017-08-17	1551	32	127	77	0,6, 1,0, 0,5	81	86	80
high fat	2017-08-18	2193	65	112	141		59	68	68
high fat	2017-08-19	1990	37	110	153		47	79	29	28
high fat	2017-08-20	1754	33	118	103		49	63	33
high fat	2017-08-21	1422	30	112	76	0,3, 1,0	79	58	40
high fat	2017-08-22	1182	21	86	78	0.8	81	76	35
high fat	2017-08-23	1239	21	105	55		22	33	69
high fat	2017-08-24	954	19	79	49	1,3, 0,4, 0,5	61	64	58
high fat	2017-08-25	1887	49	77	125	0,7, 1,4	77	67		31
high fat	Average:	1593.66	32.2414	113.069	97.9655		68.8571	66.0357	60.4615

## Sheet: subject 4
Diet	Date	energy (calories)		Carbohydrates (grams)	Fat (grams)	Protein (grams)	Ketones	Sleep quality	Morning Vigilance	Mood	PILL
habitual	2017-05-19
habitual	2017-05-20	1390		162	64	50
habitual	2017-05-21	1789		213	71	82
habitual	2017-05-22	1182		150	44	45
habitual	2017-05-23	1644		252	54	76
habitual	2017-05-24	987		78	57	43
habitual	2017-05-25	1284		66	38	67
habitual	2017-05-26	1112		124	47	35
habitual	Average:	1341.14		149.286	53.5714	56.8571
high carb	2017-05-27	735		94	21	35		59	56	48
high carb	2017-05-28	1150		165	25	71		32	42	0
high carb	2017-05-29	1518		154	20	80		59	22	4
high carb	2017-05-30	1538		214	47	59		44	18	14
high carb	2017-05-31	1279		188	34	70		4	20	40
high carb	2017-06-01	806		91	26	62		42	44	58
high carb	2017-06-02	1633		192	33	87		36	55	56	52
high carb	2017-06-03	1867		284	40	168		63	74	76
high carb	2017-06-04	1541		181	33	92		67	78	89
high carb	2017-06-05	1885		275	38	102		28	35	87
high carb	2017-06-06	1723		263	41	116		82	72	78
high carb	2017-06-07	1633		213	34	80		50	66	64
high carb	2017-06-08	1060		141	28	55		74	58	71
high carb	2017-06-09	1192		163	23	69		74	81	83	40
high carb	2017-06-10	1276		201	37	93		77	62	68
high carb	2017-06-11	1429		199	32	77		74	74	76
high carb	2017-06-12	1402		187	31	79		37	62	82
high carb	2017-06-13	1303		162	24	68		65	83	77
high carb	2017-06-14	1402		203	32	76		47	68	81
high carb	2017-06-15	1469		200	35	85		56	68	87
high carb	2017-06-16	1688		220	41	95		67	65	82	32
high carb	2017-06-17	1554		212	34	90		15	53	41
high carb	2017-06-18	1387		254	22	64		83	89	82
high carb	2017-06-19	1131		150	28	60		64	63	66
high carb	2017-06-20	1936		262	47	129		46	36	69
high carb	2017-06-21	1528		209	32	100		61	27	67
high carb	2017-06-22	1413		198	29	90		52	75
high carb	2017-06-23	1571		124	77	97		49	79		21
high carb	Average:	1430.32		192.821	33.7143	83.8929		53.8214	58.0357	63.3077
wash out	2017-06-24	1662		233	52	56		39	66	92
wash out	2017-06-25	2740		357	94	110		81	82	86
wash out	2017-06-26	1127		153	38	42		33	80	89
wash out	2017-06-27	1548		184	87	89		66	84	93
wash out	2017-06-28	1299		158	53	44		79	75	91
wash out	2017-06-29	1703		241	60	54		89	90	93
wash out	2017-06-30	1485		112	88	66		86	88	85	11
wash out	2017-07-01	1479		200	43	77		56	48	30
wash out	2017-07-02	1800		218	59	90		49	63	61
wash out	2017-07-03	1285		145	63	64		51	57	36
wash out	2017-07-04	2004		266	38	131		40	30	62
wash out	2017-07-05	1469		167	51	74		72	71	75
wash out	2017-07-06	1342		159	53	64		51	52	48	27
wash out	2017-07-07	511		19	31	45
wash out	Average:	1532.43		186.571	57.8571	71.8571		60.9231	68.1538	72.3846
high fat	2017-07-08	1493		50	105	100	0.2	43	44	14
high fat	2017-07-09	1310		37	86	90		58	57	14
high fat	2017-07-10	1527		29	110	112		68	27	11
high fat	2017-07-11	1798		57	130	101		56	52	5
high fat	2017-07-12	1405		55	92	92		42	35	63
high fat	2017-07-13	1645		52	121	88		65	74	69
high fat	2017-07-14	1599		38	129	69		75	69	73	24
high fat	2017-07-15	1942		33	128	188	1.2	77	82	71
high fat	2017-07-16	1293		27	109	55		69	57	77
high fat	2017-07-17	1665		49	129	88		62	52	77
high fat	2017-07-18	1631		31	122	92	0.6	82	80	77
high fat	2017-07-19	1429		47	108	95		73	78	68
high fat	2017-07-20	1711		43	134	100		69	56	75
high fat	2017-07-21	1656		58	107	112		72	59	65	38
high fat	2017-07-22	2010		47	166	86	0.6	52	51	56
high fat	2017-07-23	1694		20	131	116		74	75	52
high fat	2017-07-24	1668		19	129	101		80	81	74
high fat	2017-07-25	2187		73	169	100		43	43	59
high fat	2017-07-26	1755		28	136	127		69	66	62
high fat	2017-07-27	1656		22	128	118		73	77	76
high fat	2017-07-28	1568		43	233	88		27	34	44	28
high fat	2017-07-29	1688		26	147	100	0.2	52	45	65
high fat	2017-07-30	1590		41	134	73		61	73	75
high fat	2017-07-31	1550		26	122	76		56	41	74
high fat	2017-08-01	1734		15	129	117		64	64	70
high fat	2017-08-02	1602		9	121	95		70	80	66
high fat	2017-08-03	1593		20	122	105		45	73	74
high fat	2017-08-04	1642		24	131	77	1.8	65	61	80
high fat	2017-08-05	1270		35	121	73		58	70	81
high fat	2017-08-06	1559		30	141	82		76	83	74
high fat	2017-08-07	1542		31	119	94		77	82	86
high fat	2017-08-08	1591		52	120	77		73	82	78
high fat	2017-08-09	1905		63	249	87		50	50	63
high fat	2017-08-10	1573		52	238	76		49	45	83	26
high fat	2017-08-11	949		48	195	60	1.2	84	78	76
high fat	Average:	1612.29		38	136.886	94.5714		63.1143	62.1714	63.6286
	2017-08-12	1670		23	129	96		77	87	71
	2017-08-13	1123		20	99	51		72	87	83
	2017-08-14	1231		52	79	74		63	64	76
	2017-08-15	1545		102	84	97		75	87
	2017-08-16	1576		92	102	69
	2017-08-17	1727		59	124	89
	2017-08-18	974		34	54	72
	2017-08-19	1489		30	117	73

## Sheet: subject 7
Diet	Date	energy (calories)	Carbohydrates (grams)	Fat (grams)	Protein(grams)	ketones	Sleep quality	Morning Vigilance	Mood	PILL
habitual	2017-06-28	874	101	37	30
habitual	2017-06-29	944	117	36	36
habitual	2017-06-30	844	118	28	29
habitual	2017-07-01	993	91	53	38
habitual	2017-07-02	722	53	37	45
habitual	2017-07-03	1003	102	49	39
habitual	2017-07-04	1004	94	51	37
habitual	Average:	912	96.5714	41.5714	36.2857
high fat	2017-07-07	763	29	48	56		57	20	63
high fat	2017-07-08	968	36	67	58		20	20	49
high fat	2017-07-09	916	16	71	55		54	40	55
high fat	2017-07-10	891	22	64	56		49	36	18
high fat	2017-07-11	641	30	51	23		56	48	49
high fat	2017-07-12	610	5	44	47		49	36	63
high fat	2017-07-13	949	42	68	45	0.1	65	65	59	38
high fat	2017-07-14	1477	36	108	91
high fat	2017-07-15	815	28	46	71
high fat	2017-07-16	605	35	39	28
high fat	2017-07-17	661	30	37	53
high fat	2017-07-18	583	17	33	53		40	33	54
high fat	2017-07-19	1012	17	71	77	0.1	42	62	64
high fat	2017-07-20	1030	6	73	83		62	64	60
high fat	2017-07-21	334	24	16	24		62	63	58
high fat	2017-07-22	994	9	70	81		77	62	64
high fat	2017-07-23	796	26	53	57		71	42	52
high fat	2017-07-24	918	26	64	64		72	24	73	29
high fat	2017-07-25	986	36	72	57	0.6	31	66	69
high fat	2017-07-26	816	36	58	38		46	52	66
high fat	2017-07-27	968	36	64	62		66	39	50
high fat	2017-07-28	943	20	68	66		58	48	62
high fat	2017-07-29	907	21	64	65		61	78	65
high fat	2017-07-30	946	26	70	54		69	47	52
high fat	2017-07-31	916	15	69	60		69	38	65	30
high fat	2017-08-01	890	31	60	61		65	39	69
high fat	2017-08-02	905	21	57	79		76	63	63
high fat	2017-08-03	914	14	65	69		31	58	54
high fat	2017-08-04	787	37	60	33		61	40	33
high fat	2017-08-05	930	24	67	61		60	65	64
high fat	2017-08-06	936	35	63	59		67	67	62
high fat	2017-08-07	907	28	62	60		60	57	59	38
high fat	2017-08-08	921	45	68	34	0.4	59	71	30
high fat	2017-08-09	907	28	66	54		54	44	64
high fat	2017-08-10	525	16	38	28		70	46	53
high fat	2017-08-11	973	24	69	62		64	27	61
high fat	2017-08-12	919	25	70	52		81	62	66
high fat	2017-08-13	999	34	69	64		78	66	59
high fat	2017-08-14	939	20	69	62		59	39	34	38
high fat	2017-08-15	861	32	61	46
high fat	2017-08-16	949	11	68	68
high fat	2017-08-17	960	11	72	64
high fat	2017-08-18	925	32	58	72
high fat	2017-08-19	923	22	72	50	0.2
high fat	2017-08-26	946	25	67	66	0.2
high fat	2017-08-27	980	20	87	38
high fat	2017-08-28	981	20	81	50
high fat	2017-08-29	971	10	79	58	0.6
high fat	2017-08-30	960	18	67	72
high fat	2017-08-31	943	10	83	46
high fat	2017-09-01	994	18	76	65
high fat	2017-09-02	987	24	62	86
high fat	2017-09-03	816	21	57	57
high fat	2017-09-04	947	20	75	53	0.7
high fat	Average:	889.63	24.0741	63.6296	57.2778		58.8857	49.3429	56.6
high fat	2017-09-05						66	58	65
high fat	2017-09-06						40	34	27
wash out	2017-09-07						69	68	71
wash out	2017-09-08						51	31	45
wash out	2017-09-09						65	26	43
wash out	2017-09-10						74	50	58	38
wash out	2017-09-11						67	32	62
						average	65.2	41.4	55.8
high carb	2017-09-12	780	102	23	40		30	22	61
high carb	2017-09-13	932	121	23	61		72	80	63
high carb	2017-09-14	913	146	21	35		60	47	60
high carb	2017-09-15	994	133	22	64		61	72	62
high carb	2017-09-16	989	111	38	49		51	73	74
high carb	2017-09-17	952	141	33	32		80	29	63	28
high carb	2017-09-18	940	153	16	49		38	27	37
high carb	2017-09-19	930	150	27	26		64	54	50
high carb	2017-09-20	961	124	36	33		55	47	55
high carb	2017-09-21	951	158	23	27		62	61	73
high carb	2017-09-22	951	129	31	41		6	45	18
high carb	2017-09-23	1000	157	16	58		58	72	61
high carb	2017-09-24	968	122	36	42		66	61	63	23
high carb	2017-09-25	964	137	28	42		68	80	65
high carb	2017-09-26	936	149	21	40		65	50	64
high carb	2017-09-27	937	151	27	27		37	50	64
high carb	2017-09-28	932	129	27	45		70	33	62
high carb	2017-09-29	424	71	14	7		71	33	65
high carb	2017-09-30						62	71	66
high carb	2017-10-01						65	36	66	20
high carb	Average:	914.111	132.444	25.6667	39.8889		57.05	52.15	59.6

## Sheet: subject 8 
Diet:	date:	energy (calories)	Carbohydrates (grams)	Fat (grams)	Protein (grams)	ketones	Sleep quality	Morning Vigilance	Mood	PILL
habitual	2017-07-22	1832	162	209	88
habitual	2017-07-23	1564	127	73	93
habitual	2017-07-24	1452	152	63	59
habitual	2017-07-25	1695	196	50	90
habitual	2017-07-26	1337	124	66	61		86	70	83
habitual	2017-07-27	1626	206	68	50		74	67	76
habitual	2017-07-28	1575	105	61	47		59	78	75
habitual	2017-07-29	1568	92	91	91		35	71	72
habitual	2017-07-30	1593	118	71	65		90	75	61
habitual	2017-07-31	1352	231	31	30		79	64	55
habitual	Average:	1559.4	151.3	78.3	67.4		70.5	70.8333	70.3333
high carb	2017-08-01	1431	198	28	87
high carb	2017-08-02	1292	167	38	69		88	81	80
high carb	2017-08-03	1438	191	36	87		75	79	82
high carb	2017-08-04	1398	197	21	60		41	64	84
high carb	2017-08-05	2006	340	40	135		70	80	80
high carb	2017-08-06	1588	298	34	100		40	32	74
high carb	2017-08-07	1503	221	30	94		78	78	83
high carb	2017-08-08	1318	145	31	80		70	61	80	7
high carb	2017-08-09	1574	161	39	84		76	80	34
high carb	2017-08-10	1386	208	23	70		75	66	75
high carb	2017-08-11	1455	208	30	97		56	69	83
high carb	2017-08-12	1567	213	40	108		39	71	83
high carb	2017-08-13	1474	233	35	53		63	70	86
high carb	2017-08-14	1393	217	25	69		75	80	60
high carb	2017-08-15	1325	195	29	79		92	92	82	4
high carb	2017-08-16	291	40	6	12		90	93	91
high carb	2017-08-17	1370	180	27	89		71	82	61
high carb	2017-08-18	1557	205	34	94		79	84	76
high carb	2017-08-19	2218	331	34	85		24	28	78
high carb	2017-08-20	1937	281	45	108		83	88	85
high carb	2017-08-21	1979	301	37	102		84	84	83
high carb	2017-08-22	1282	88	50	83		58	63		4
high carb	2017-08-23
high carb	Average:	1490.09	209.909	32.3636	83.8636		67.9524	72.619	77
wash out	2017-08-24	1565	172	47	102
wash out	2017-08-25	1204	112	53	69
wash out	2017-08-26	1798	178	83	77
wash out	2017-08-27	1824	131	100	97
wash out	2017-08-28	1210	130	56	46
wash out	2017-08-29	1458	166	44	92
wash out	2017-08-30	1963	238	75	89
wash out	2017-08-31	791	92	28	45
wash out	Average:	1476.62	152.375	60.75	77.125
high fat	2017-09-06	1421	39	112	79		67	70	76
high fat	2017-09-07	1494	56	100	62		83	33	74
high fat	2017-09-08	1577	38	103	77		48	52	78
high fat	2017-09-09	1531	59	108	75		32	22	40
high fat	2017-09-10	1480	35	101	115	0.8	31	66	70
high fat	2017-09-11	1448	38	92	101		77	81	75
high fat	2017-09-12	1382	51	103	74		78	78	84	10
high fat	2017-09-13	1487	35	110	81		81	91	83
high fat	2017-09-14	1836	66	140	90		83	87	85
high fat	2017-09-15	1244	36	84	84		56	82	75
high fat	2017-09-16	1588	170	57	103		20	26	26
high fat	2017-09-17	1512	34	105	84		45	49	65
high fat	2017-09-18	1183	21	83	84		77	66	79
high fat	2017-09-19	1395	35	108	74	0.3	68	67	73	11
high fat	2017-09-20	1847	43	142	100	0.4	72	72	49
high fat	2017-09-21	1741	55	130	90		54	74	62
high fat	2017-09-22	1379	38	99	67	0.4	84	85	72
high fat	2017-09-23	1545	32	129	67	0.5	86	87	83
high fat	2017-09-24	1872	28	150	96		67	70	80
high fat	2017-09-25	1464	57	113	54		76	79	87
high fat	2017-09-26	1349	44	100	69	0.8	96	94	30	7
high fat	2017-09-27	1542	23	99	155
high fat	2017-09-28	1578	27	104	132	0.5
high fat	Average:	1517.17	46.087	107.478	87.5217		65.7619	68.1429	68.8571

## Sheet: subject 9
Diet:	Date:	energy (calories)	Carbohydrates (grams)	Fat(grams)	Protein(grams)	ketones	Sleep quality	Morning Vigilance	Mood	PILL
habitual	2017-07-24	1068	98	24	105
habitual	2017-07-25	1051	102	24	100
habitual	2017-07-26	1119	122	30	85				61
habitual	2017-07-27	1899	228	49	129		53	77	67
habitual	2017-07-28	1151	98	35	105		41	77	70
habitual	2017-07-29	1650	228	56	49		51	76	71
habitual	2017-07-30	1586	159	58	83		65	75	66
habitual	2017-07-31	850	76	29	68		66	81		8
habitual	Average:	1296.75	138.875	38.125	90.5		55.2	77.2	67
high carb	2017-08-01	1263	169	24	71		62	74	59
high carb	2017-08-02	1200	154	25	83		71	89	70
high carb	2017-08-03	1172	157	28	71		65	82	71
high carb	2017-08-04	1142	155	26	65		53	69	65
high carb	2017-08-05	1293	170	31	86		60	81	76
high carb	2017-08-06	1189	155	22	63		54	84	77
high carb	2017-08-07	1196	160	29	73		53	71	68	2
high carb	2017-08-08	1184	157	26	74		59	81	72
high carb	2017-08-09	1352	204	23	83		38	66	68
high carb	2017-08-10	1267	158	26	80		72	87	69
high carb	2017-08-11	1261	164	27	76		72	91	70
high carb	2017-08-12	1225	172	23	77		72	85	75
high carb	2017-08-13	1190	157	33	68		72	91	78
high carb	2017-08-14	1182	163	23	73		45	79	64	0
high carb	2017-08-15	1280	172	30	77		62	95	72
high carb	2017-08-16	1592	114	52	73		62	73	73
high carb	2017-08-17	1228	152	32	66		72	87	76
high carb	2017-08-18	1108	136	30	65		64	83	68
high carb	2017-08-19	1237	164	27	77		83	87	74
high carb	2017-08-20	1397	212	33	63		71	93	75
high carb	2017-08-21	1204	162	33	69		66	75	76	0
high carb	Average:	1245.81	162.238	28.7143	73		63.2381	82.0476	71.2381
wash out	2017-08-22	2993	353	133	95		83	88	78
wash out	2017-08-23	1234	108	23	109		80	87	80
wash out	2017-08-24	1668	193	57	86		83	86	85
wash out	2017-08-25	1486	197	23	112		77	90	82
wash out	2017-08-26	2253	315	83	57		64	87	76
wash out	2017-08-27	1295	130	31	110		57	84	80
wash out	2017-08-28	1199	123	26	115		76	94	82	0
wash out	2017-08-29	1407	175	29	101		81	89	80
wash out	2017-08-30	1399	129	37	131		76	92	86
wash out	2017-08-31	1816	225	54	97		85	90
wash out	2017-09-01
wash out	2017-09-02
wash out	2017-09-03
wash out	2017-09-04
wash out	2017-09-05						81	94	89
wash out	2017-09-06	1479	154	42	107		85	90	88
wash out	2017-09-07	1655	182	62	82		54	77	83
wash out	2017-09-08	1436	146	47	97		80	95	90
wash out	2017-09-09	174	1	11	18		84	90	88
wash out	2017-09-10						90	88	90	0
wash out	Average:	1535.29	173.643	47	94.0714		77.25	88.8125	83.8
high fat	2017-09-11	1193	44	79	74		87	91	87
high fat	2017-09-12	1196	43	80	75		81	93	88
high fat	2017-09-13	1197	44	75	78		88	91	85
high fat	2017-09-14	1213	48	84	80		90	92	85
high fat	2017-09-15	1410	47	93	82	0.2	90	87	90
high fat	2017-09-16	1340	45	95	73		86	94	90
high fat	2017-09-17	1283	44	86	77		84	94	87
high fat	2017-09-18	1332	49	88	78	0.3	56	88	84	1
high fat	2017-09-19	1176	43	78	72		91	96	89
high fat	2017-09-20	1177	46	80	75		92	91	90
high fat	2017-09-21	1167	40	88	66		84	88	56
high fat	2017-09-22	1410	49	101	79	0,7 and 0,7	55	74	64
high fat	2017-09-23	1310	38	99	74		84	91	93
high fat	2017-09-24	1895	41	153	94	0.4	88	88	89
high fat	2017-09-25	1221	44	94	89		85	96	91	6
high fat	2017-09-26	1197	44	90	72	0.5	86	97	92
high fat	2017-09-27	1227	46	92	75		72	94	78
high fat	2017-09-28	1129	38	82	65	0.5	62	94	87
high fat	2017-09-29						61	84
high fat	Average:	1281.83	44.0556	90.9444	76.5556		80.1053	90.6842	84.7222

## Sheet: subject 10
Diet	Date	energy (calories)	Carbohydrates (grams)	Fat(grams)	Protein (grams)	ketones	Sleep quality	Morning Vigilance	Mood	PILL
habitual	2017-07-14	2279	335	77	61
habitual	2017-07-15	1404	100	77	72
habitual	2017-07-16	2301	241	105	98
habitual	2017-07-17	1085	107	50	52
habitual	2017-07-18	1257	158	44	49
habitual	2017-07-19	1529	159	70	60
habitual	2017-07-20	1242	122	54	69
habitual	2017-07-21	1592	170	78	60
habitual	2017-07-22	1667	164	83	71		83	76	69
habitual	2017-07-23	1685	179	88	50		76	95	71
habitual	2017-07-24	1629	178	68	82		88	69	29
habitual	2017-07-25	1355	199	39	54		86	82	79
habitual	2017-07-26	1471	152	62	85		92	77	73
habitual	2017-07-27	1545	190	50	85		93	80	92
habitual	2017-07-28	1647	169	73	77		83	84	89	10
habitual	2017-07-29	1267	107	64	62
habitual	2017-07-30	1784	165	88	77
habitual	2017-07-31	1656	267	40	62
habitual	Average:	1577.5	175.667	67.2222	68.1111		85.8571	80.4286	71.7143
high carb	2017-08-05	1545	223	34	100		98	83	99
high carb	2017-08-06	1599	231	38	100		95	94	80
high carb	2017-08-07	1613	222	35	99		94	97	72
high carb	2017-08-08	1584	217	34	100		71	72	90
high carb	2017-08-09	1614	221	35	101		95	99	84
high carb	2017-08-10	1507	200	33	99		89	84	97
high carb	2017-08-11	1607	233	38	101		74	72	87	9
high carb	2017-08-12	1600	220	36	101		95	99	99
high carb	2017-08-13	1584	221	35	96		97	98	94
high carb	2017-08-14	1563	223	36	100		76	70	95
high carb	2017-08-15	1573	223	36	102		96	99	88
high carb	2017-08-16	1615	222	35	99		91	88	99
high carb	2017-08-17	1538	218	36	98		79	96	92
high carb	2017-08-18	1612	222	35	100		93	96	16	21
high carb	2017-08-19	1543	219	35	99		98	94	33
high carb	2017-08-20	1534	219	35	100		97	97	50
high carb	2017-08-21	1618	223	36	100		95	95	60
high carb	2017-08-22	1583	217	34	98		91	94	31
high carb	2017-08-23	1611	224	35	101		97	98	79
high carb	2017-08-24	1594	217	35	100		87	79	81
high carb	2017-08-25	1614	220	36	100		96	98	63	18
high carb	Average:	1583.38	220.714	35.3333	99.7143		90.6667	90.5714	75.6667
wash out	2017-08-26	1674	123	91	73		82	84	58
wash out	2017-08-27	1602	188	78	63		83	77	88
wash out	2017-08-28	1680	213	69	55		92	88	95
wash out	2017-08-29	1636	202	61	61		95	85	76
wash out	2017-08-30	1655	240	47	42		94	85	82
wash out	2017-08-31	1610	134	80	87		87	89	86
wash out	2017-09-01	1692	155	73	97		84	94	79	19
wash out	2017-09-02	1516	188	55	73		92	96	88
wash out	2017-09-03	1490	152	68	66		91	94	91
wash out	2017-09-04	1666	272	64	58		93	95	93
wash out	2017-09-05	1577	224	66	70		98	92	94
wash out	2017-09-06	1664	206	75	61		96	87	86
wash out	2017-09-07	1559	186	64	59		76	77	95	12
wash out	Average:	1617	191	68.5385	66.5385		89.4615	87.9231	85.4615
high fat	2017-09-08	1592	38	114	101		83	81	94
high fat	2017-09-09	1654	44	116	103		95	97	88
high fat	2017-09-10	1680	38	110	96		94	88	92
high fat	2017-09-11	1596	42	119	101		100	79	93
high fat	2017-09-12	1646	43	116	102	2.6	97	63	91
high fat	2017-09-13	1548	38	115	100	0.8	95	79	71
high fat	2017-09-14	1658	39	109	94		81	74	6	47
high fat	2017-09-15	1592	38	114	101		68	58	57
high fat	2017-09-16	1642	43	116	102		92	88	56
high fat	2017-09-17	1676	37	110	95		95	67	56
high fat	2017-09-18	1596	42	119	101	4.1	69	62	55
high fat	2017-09-19	1658	39	109	94	1.2	48	43	74
high fat	2017-09-20	1676	37	110	95	1,3 and 2,6 and 5,2	88	79	80
high fat	2017-09-21	1597	41	114	98	3,4 and 2,8	91	81	88	40
high fat	2017-09-22	1592	38	114	101		75	80	65
high fat	2017-09-23	1642	43	116	102		92	81	52
high fat	2017-09-24	1674	37	110	94		95	44	43
high fat	2017-09-25	1596	42	119	101		97	93	61
high fat	2017-09-26	1549	39	115	101		80	37	73
high fat	2017-09-27	1676	37	110	95		36	61	51
high fat	2017-09-28	1539	37	109	98		48	71		49
high fat	Average:	1622.81	39.619	113.524	98.8095		81.8571	71.7143	67.3

## Sheet: subject 11
Diet	Date	energy (calories)	Carbohydrates (grams)	Fat (grams)	Protein (grams)	ketones	Sleep quality	Morning Vigilance	Mood	PILL
habitual	2017-07-22	3241	200	240	151
habitual	2017-07-23	3365	359	136	120
habitual	2017-07-24	3126	365	214	126
habitual	2017-07-25	2285	271	95	110
habitual	2017-07-26	2137	236	209	98		71	75	63
habitual	2017-07-27	2933	314	119	130		62	73	65
habitual	2017-07-28	2830	318	110	139		42	53	70
habitual	2017-07-29	2886	153	130	175		35	64	69
habitual	2017-07-30	2142	183	224	93		66	61	71
habitual	2017-07-31	2877	416	81	100		63	41	47
habitual	2017-08-01	3134	428	87	164		61	61	65
habitual	2017-08-02	2709	309	114	97		69	75	71	12
habitual	Average:	2792.92	300.077	138.923	126.846		58.625	62.875	65.125
high carb	2017-08-03	2643	349	47	146		73	79	70
high carb	2017-08-04	3088	411	65	157		44	58	60
high carb	2017-08-05	3418	296	90	228		72	77	82
high carb	2017-08-06	3024	488	48	171		54	60	64
high carb	2017-08-07	3101	455	59	196		77	76	73
high carb	2017-08-08	2684	294	53	144		77	82	81	6
high carb	2017-08-09	2858	335	54	138		74	85	78
high carb	2017-08-10	2748	386	57	151		79	80	72
high carb	2017-08-11	2748	334	55	108		68	80	74
high carb	2017-08-12	2314	347	54	141		30	60	73
high carb	2017-08-13	2868	395	57	112		65	64	74
high carb	2017-08-14	2313	352	45	103		70	68	63
high carb	2017-08-15	2544	319	57	158		81	77	68	11
high carb	2017-08-16	556	67	10	29		79	84	65
high carb	2017-08-17	2400	325	55	123		47	59	66
high carb	2017-08-18	2784	352	55	150		77	68	72
high carb	2017-08-19	2939	441	56	110		28	57	61
high carb	2017-08-20	2989	421	158	69		75	69	70
high carb	2017-08-21	2874	438	55	141		74	81	77
high carb	2017-08-22	2397	341	46	121		71	65	68	9
high carb	2017-08-23	2299	321	43	133
high carb	2017-08-24	3018	383	88	140
high carb	Average:	2663.95	356.818	59.4091	134.955		65.75	71.45	70.55
wash out	2017-08-25	2382	251	168	118
wash out	2017-08-26	3291	256	300	144
wash out	2017-08-27	2979	228	222	162
wash out	2017-08-28	2479	247	106	115		72	70	70
wash out	2017-08-29	2554	301	98	103		65	72	67
wash out	2017-08-30	2278	316	137	98		68	67	65
wash out	2017-08-31						71	67	63
wash out	2017-09-01						71	65	65
wash out	2017-09-02						67	62	67
wash out	2017-09-03						58	62	69	14
wash out	2017-09-04
wash out	2017-09-05
wash out	Average:	2660.5	266.5	171.833	123.333		67.4286	66.4286	66.5714
high fat	2017-09-06	2053	30	145	125		73	83	77
high fat	2017-09-07	2449	65	161	117		74	78	77
high fat	2017-09-08	2093	56	124	150		63	59	69
high fat	2017-09-09	2649	66	154	233		44	46	67
high fat	2017-09-10	2546	45	161	231		78	69	63
high fat	2017-09-11	3833	438	132	152		66	68	77
high fat	2017-09-12	2203	59	174	115		48	49	57
high fat	2017-09-13	2467	71	190	121		66	63	68
high fat	2017-09-14	1547	27	113	102		65	64	61
high fat	2017-09-15	240	4	11	23		13	19	24
high fat	2017-09-16	2350	77	118	182		32	37	52
high fat	2017-09-17	1166	24	74	90		58	55	67
high fat	2017-09-18	2722	34	192	196		60	57	61
high fat	2017-09-19	2602	48	200	138		63	69	69	32
high fat	2017-09-20	3108	38	239	183	0.3	63	60	64
high fat	2017-09-21	2574	77	183	153		62	74	59
high fat	2017-09-22	2799	72	195	170	0.3	70	62	72
high fat	2017-09-23	2548	53	176	189		68	70	65
high fat	2017-09-24	2579	51	172	272		62	70	75
high fat	2017-09-25	2957	104	211	172		75	71	65
high fat	2017-09-26	2141	90	158	118	0.5	84	81		11
high fat	2017-09-27	2261	58	162	158
high fat	2017-09-28	2727	53	204	165
high fat	Average:	2374.52	71.3043	158.652	154.565		61.2857	62.0952	64.45

## Sheet: subject 14
Diet	Date	energy (calories)	Carbohydrates (grams)	Fat (grams)	Protein (grams)	Ketones	Sleep quality	Morning Vigilance	Mood	PILL
habitual	2017-08-06	1226	134	50	68
habitual	2017-08-07	1591	338	8	31
habitual	2017-08-08	488	22	19	55
habitual	2017-08-09	654	23	33	63
habitual	2017-08-10	1235	78	39	69
habitual	2017-08-11	890	85	47	28
habitual	Average:	1014	113.333	32.6667	52.3333
high fat	2017-08-12	762	74	24	60
high fat	2017-08-13	1264	127	48	63
high fat	2017-08-14	1223	38	67	109		58	28	32
high fat	2017-08-15	1000	48	52	87		52	64	40
high fat	2017-08-16	1465	47	95	112		49	54	57
high fat	2017-08-17	1698	61	121	111		41	46	18
high fat	2017-08-18	1305	46	80	108	0.6	68	25	66
high fat	2017-08-19	1145	29	54	168		69	57	45
high fat	2017-08-20	1500	42	66	195		71	59	59	44
high fat	2017-08-21	1546	56	91	131		48	39	68
high fat	2017-08-22	1088	33	63	110		54	30	20
high fat	2017-08-23	901	28	59	68		36	30	50
high fat	2017-08-24	1783	76	109	126		57	43	44
high fat	2017-08-25	1797	41	131	116		60	64	52
high fat	2017-08-26	1414	54	85	114		42	49	35
high fat	2017-08-27	1322	64	90	115	0.3	55	55	44	31
high fat	2017-08-28	1005	51	78	29		59	48	46
high fat	2017-08-29	690	53	32	47		42	43	51
high fat	2017-08-30	1280	73	85	56		34	6	19
high fat	2017-08-31	1026	43	49	98	0.6	45	5	46
high fat	2017-09-01	1412	24	81	138		48	13	16
high fat	2017-09-02	1358	45	100	67		46	40	45
high fat	2017-09-03	1258	40	77	100		38	42	32	40
high fat	2017-09-04	930	22	63	65
high fat	2017-09-05	700	10	48	54
high fat	2017-09-06	923	35	60	60
high fat	2017-09-07	687	63	32	39
high fat	Average:	1203.04	49	71.8519	94.2963		51.0476	40	42.1429
wash out	2017-09-08	910	65	49	49
wash out	2017-09-09	640	60	28	28
wash out	2017-09-10
wash out	2017-09-11						50	58	36
wash out	2017-09-12						45	47	69
wash out	2017-09-13						35	50	30
wash out	2017-09-14						57	63	68
wash out	2017-09-15	905	112	40	20		50	60	73
wash out	2017-09-16	1490	131	72	65		55	59	25
wash out	2017-09-17	1257	38	75	101		72	77	41	23
wash out	2017-09-18	867	136	18	38		48	54	52
wash out	Average:	1011.5	90.3333	47	50.1667		51.5	58.5	49.25
high carb	2017-09-19	983	116	32	53		55	63	48
high carb	2017-09-20	1148	161	25	60		58	30	47
high carb	2017-09-21	993	139	27	42		32	17	56
high carb	2017-09-22	858	125	25	29		46	52	50
high carb	2017-09-23	1027	125	32	50		51	63	48
high carb	2017-09-24	1409	156	48	72		45	15	61	11
high carb	2017-09-25	608	66	31	18		44	19	67
high carb	2017-09-26	1127	132	48	46		34	37	80
high carb	2017-09-27	1244	139	50	60		38	41	15
high carb	2017-09-28	1113	133	31	66		59	28	45
high carb	2017-09-29	1139	134	40	55		31	11	78
high carb	2017-09-30	1132	127	42	70		67	74	57			tyra
high carb	2017-10-01	1401	159	46	82		46	51	49	11
high carb	2017-10-02	748	95	20	42		43	50	46
high carb	2017-10-03	496	71	13	29		52	51	72
high carb	2017-10-04	832	118	19	49		45	32	27
high carb	2017-10-05	604	65	26	35		73	76	74
high carb	2017-10-06	769	94	28	41		34	26	74
high carb	2017-10-07	1160	114	48	66		42	58	80
high carb	2017-10-08	1093	110	47	56		82	88	61	19
high carb	2017-10-09	740	110	13	43
high carb	2017-10-10	505	84	13	16
high carb	2017-10-11	916	146	11	52
high carb	Average:	958.478	118.217	31.087	49.2174		48.85	44.1	56.75

[truncated: 5 more sheets: subject 15, subject 12, subject 16, grams of CHO in KD, summarized nutrition data]
