# Supplementary material for: Could the ketogenic diet induce a shift in thyroid function and support a metabolic advantage in healthy participants? A pilot randomized-controlled-crossover trial
Source: PLoS One. 2022 Jun 3;17(6):e0269440. doi: 10.1371/journal.pone.0269440 (PMC9165850; doi:10.1371/journal.pone.0269440)
Supplement: S1 Raw data — (ZIP) [file pone.0269440.s005.zip › raw data_2022/Final_all data.xlsx]

## Sheet: ALL DATA
		PID	Height(cm)	Sc-Weight(kg)	Sc-BMI	Sc-GHQ	Sc-PSQI	BL- Weight(kg)	HF- Weight(kg)	WO- Weight(kg)	HC- Weight(kg)	BL- Ketones	HF- Ketones	WO- Ketones	HC- Ketones	BL- CRP	HF- CRP	WO- CRP	HC- CRP	BL- Ferritin	HF- Ferritin	WO- Ferritin	HC- Ferritin	BL- TSH	HF- TSH	WO- TSH	HC- TSH	BL- T4	HF- T4	WO- T4	HC- T4	BL- T3	HF- T3	WO- T3	HC- T3	BL- Triglycerides	HF- Triglycerides	WO- Triglycerides	HC- Triglycerides	BL- Cholesterol	HF- Cholesterol	WO- Cholesterol	HC- Cholesterol	BL- LDL's	HF- LDL's	WO- LDL's	HC- LDL's	BL- HDL's	HF- HDL's
		1	162	58	22.1003	0	3	61.1				0.3				0.2	0.7			89	81			0.4	0.8			14	13.3			4.3	3.5			0.8	1			4.5	5.9			2.6	3.7			1.5	1.8
		2	163	68	25.5937	9	4	66.05				0.7				3.8	2.1			67	81			1.1	1.2			18.9	22			5.1	6.2			0.9	1.3			6	6.7			2.9	3.2			2.7	2.9
		3	154	52.3	22.0526	6	5	52.3	49.2	53.3	52.5	0.1	1.4	0.2	0.4	1.09	0.9	0.88	1.2	113	142	79	89	2.1	3.7	2.6	2.8	13.3	17.7	12.2	14.8	4.1	4.6	4.6	4.5	0.6	0.8	0.9	0.6	5.2	7.3	5.7	5.6	2.6	4	2.9	2.6	2.3	2.9
		4	166	60	21.7738	8	4	61.8	60.9	62.5	61.55	0.6	1.2	0.2	0.4	0.83	0.67	0.84	0.3	108	45	48	58	2.1	1.8	2.2	1.7	17	19.4	15	14.5	4	3.2	4.1	3.8	0.6	0.5	0.6	0.7	5.1	5.5	5.2	4.6	2.5	2.4	2.5	2.1	2.3	2.9
		5	168	65	23.03	0	4	65.5				0.4				0.46				49				1.4				14.2				4.5				0.8				5.6				2.9				2.3
		6	178	65	20.5151	1	5	69.05				0.1				0.73				52				1.6				16.1				5.3				0.8				3.5				1.9				1.2
		7	168	77.7	27.5298	3	3	77.7	76	76.6	76.95	0.1	0.7	0.1	0.1	0.4	1.14	0.51	10.13	20	13	11	29	2.9	2	1.5	3.4	13.7	15.6	16.2	14.1	5.5	4	5.3	5.8	1.5	0.7	1.2	0.7	4.2	4.8	4.1	3.8	2.3	2.8	2.2	2.3	1.2	1.7
		8	164	56	20.8209	2	4	55.15	52.2	54.5	54.25	0.2	0.6	0.1	0.3	0.6	0.14	0.27	0.87	99	56	34	42	1.75	2.5	2.7	2.8	14.3	20	18.7	17	4.5	4	4.6	4.5	2.2	0.5	0.6	1.1	6.6	4.9	4.8	4.4	2.9	3.1	2.7	2.1	2.7	1.6
		9	160	58	22.6562	1	2	57.95	55.9	58.9	57.45	0.1	0.8	0.3	0.2	0.23	0.66	6.47	0.67	33	100	103	82	2.02	3.2	4.4	3.4	12.1	19.8	16.5	18.5	3.9	4.1	4.3	4.9	0.5	0.6	0.9	1.5	4.9	5.4	4.5	4.7	2.8	2.3	1.9	1.9	1.9	2.8
		10	162	56.15	21.3954	3	3	55.95	50.6	53.5	54.25	0.2	2.2	0.4	0.2	0.37	0.31	0.41	0.34	102	171	101	96	2.8	4	2.9	2.8	21.9	23.4	22.2	22.2	4.8	3.5	4.7	4.6	0.6	0.9	0.4	0.7	3.5	4.5	3.4	3.2	1.7	2.7	1.8	1.7	1.5	1.4
		11	195	85	22.3537	0	4	81	78	81.4	82.35	0.1	0.3	0.3	0.2	1.23	4.48	0.62	0.76	151	171	145	166	1.7	1.3	1.3	2.1	16.5	18.1	15.6	16.2	5	4.1	4.6	5	0.8	0.6	0.8	1.2	4.5	5.1	4.8	5.1	2.9	3.7	3.1	3.5	1.2	1.1
		12	163	69	25.9701	4	3	70.1	67.2	66.15	65.15	0.2	0.7	0.1	0.6	5.24	2.78	0.72	3.98	57	65	65	86	1	1.3	1.2	1.5	20.4	21.2	21.4	21.1	5.5	4.9	5.4	43.7	1.1	1.2	1.1	1.1	6.5	5.9	6.1	6.3	3.8	3.5	3.7	3.7	2.2	1.9
		13	171	70	23.939	0	2	71.65				0.1				1.03				24				1.5				18.6				6.2				1.3				5.2				1.6				3
		14	169	80	28.0102	5	5	80.1	77.35	78.85	77.6	0.3	0.9	0.2	0.2	1.81	1.16	5.06	0.89	31	40	40	50	1.1	1.1	1.9	1	18	19.5	14.7	17.8	5.8	4.4	5.5	5.5	0.7	0.6	0.7	0.7	4.8	6.2	5.7	4.4	3	4.5	3.9	3	1.5	1.4
		15	168	78.9	27.9549	2	5	78.9	74.2	76.65	77.25	0.1	1.2	0.1	0.1	0.63	1.02	1.32	1.23	28	30	26	24	1.9	1.8	1.6	2.9	14.6	20	14.3	16.7	4.4	4	4	4.9	0.8	1	0.7	0.6	4.6	5.3	4.4	4.1	3	3.9	2.9	2.8	1.2	1
	Key:
	Sc	screening	3
	BL	baseline	4
	HF	high fat	1
	WO	wash out	5
	HC	high carb	2
[truncated: 14 more columns]

## Sheet: datafor_analysis
		body mass				T3				T4				TSH				BMR
PID	sequence	period 1	period 2	period 3	period 4	period 1	period 2	period 3	period 4	period 1	period 2	period 3	period 4	period 1	period 2	period 3	period 4	period 1	period 2	period 3	period 4
3	-a-b	52.3	52.5	53.3	49.2	4.1	4.5	4.6	4.6	13.3	14.8	12.2	17.7	2.1	2.8	2.6	3.7	4.93981	7.40647	8.46082	7.60434
4	-a-b	61.8	61.55	62.5	60.9	4	3.8	4.1	3.2	17	14.5	15	19.4	2.1	1.7	2.2	1.8	3.60139	7.27579		19.4898
7	-b-a	77.7	76	76.6	76.95	5.5	4	5.3	5.8	13.7	15.6	16.2	14.1	2.9	2	1.5	3.4	4.22459	2.92643	2.60618	3.67842
8	-a-b	55.15	54.25	54.5	52.2	4.5	4.5	4.6	4	14.3	17	18.7	20	1.75	2.8	2.7	2.5	10.0251	8.25484	4.38561	5.53753
9	-a-b	57.95	57.45	58.9	55.9	3.9	4.9	4.3	4.1	12.1	18.5	16.5	19.8	2.02	3.4	4.4	3.2	12.3457	6.46931	4.26377	4.60314
10	-a-b	55.95	54.25	53.5	50.6	4.8	4.6	4.7	3.5	21.9	22.2	22.2	23.4	2.8	2.8	2.9	4	7.69131	5.48283	5.64971	5.87115
11	-a-b	81	82.35	81.4	78	5	5	4.6	4.1	16.5	16.2	15.6	18.1	1.7	2.1	1.3	1.3	6.17647	4.44835	4.25975	4.12848
12	-b-a	70.1	67.2	66.15	65.15	5.5	4.9	5.4	5.3	20.4	21.2	21.4	21.1	1	1.3	1.2	1.5	-0.0420967	4.05244	3.44584	3.83665
14	-b-a	80.1	77.35	78.85	77.6	5.8	4.4	5.5	5.5	18	19.5	14.7	17.8	1.1	1.1	1.9	1	6.3699	2.98119	3.88249	4.06447
15	-b-a	78.9	74.2	76.65	77.25	4.4	4	4	4.9	14.6	20	14.3	16.7	1.9	1.8	1.6	2.9	3.33984	2.76156	2.35814	2.83542
16	-a-b	70.95	69.4	69.3	66.45	4.3	4.5	4	4	16.4	16.9	14.6	18.1	1.4	1.6	1.9	1.5	-	-	-	-

## Sheet: Screening
					PID	Height(cm)	Sc-Weight(kg)	Sc-BMI	Sc-GHQ	Sc-PSQI
					3	154	52.3	22.0526	6	5
					4	166	60	21.7738	8	4
					7	168	77.7	27.5298	3	3
					8	164	56	20.8209	2	4
					9	160	58	22.6562	1	2
					10	162	56.15	21.3954	3	3
					11	195	85	22.3537	0	4
					12	163	69	25.9701	4	3
					14	169	80	28.0102	5	5
					15	168	78.9	27.9549	2	5
					16	169	69.4	24.2989	0	5

## Sheet: weight
	weight (Kg)
PID	Baseline	LCHF	Washout	HCLF
3	52.3	49.2	53.3	52.5
4	61.8	60.9	62.5	61.55
7	77.7	76	76.6	76.95
8	55.15	52.2	54.5	54.25
9	57.95	55.9	58.9	57.45
10	55.95	50.6	53.5	54.25
11	81	78	81.4	82.35
12	70.1	67.2	66.15	65.15
14	80.1	77.35	78.85	77.6
15	78.9	74.2	76.65	77.25
16	70.95	66.45	69.3	69.4
Average	67.4455	64.3636	66.5136	66.2455
SD	11.1099	11.1808	10.7169	11.0057
Repeated Measures Analysis of Variance
							LCHF significanttly reduced weight compared with baseline, washout and HCLF
The P value is < 0.0001, considered extremely significant.
Variation among column means is significantly greater than expected
by chance.
Tukey-Kramer Multiple Comparisons Test
If the value of q is greater than 3.873 then the P value is less
than 0.05.
Mean
Comparison Difference q P value
================================== ========== ======= ===========
Baseline vs LCHF 2.940 8.563 *** P<0.001
Baseline vs Washout 0.8600 2.505 ns P>0.05
Baseline vs HCLF 1.165 3.393 ns P>0.05
LCHF vs Washout -2.080 6.058 ** P<0.01
LCHF vs HCLF -1.775 5.170 ** P<0.01
Washout vs HCLF 0.3050 0.8883 ns P>0.05
Mean 95% Confidence Interval
Difference Difference From To
================================== ========== ======= =======
Baseline - LCHF 2.940 1.610 4.270
Baseline - Washout 0.8600 -0.4698 2.190
Baseline - HCLF 1.165 -0.1648 2.495
LCHF - Washout -2.080 -3.410 -0.7502
LCHF - HCLF -1.775 -3.105 -0.4452
Washout - HCLF 0.3050 -1.025 1.635
Intermediate calculations. ANOVA Table:
Source of Degrees of Sum of Mean
variation freedom squares square
========================= ========== ======== ========
Treatment (between columns) 3 45.776 15.259
Individual (between rows) 9 4774.6 530.51
Random (residual) 27 31.829 1.179
------------------------- ---------- --------
Total 39 4852.2
F = 12.944 =MStreatment/MSresidual
Assumption test: Was the matching effective?
This test uses a second value of F and a different P value.
F = 450.01 =(MSindividual/MSresidual)
The P value is < 0.0001, considered extremely significant.
Effective matching (or blocking) results in significant variation among
means. With these data, the matching appears to be effective.
Summary of Data
Number Standard
of Standard Error of
Group Points Mean Deviation Mean Median
=============== ====== ======== ========= ======== ========
Baseline 10 67.095 11.647 3.683 65.950
LCHF 10 64.155 11.763 3.720 64.050
Washout 10 66.235 11.255 3.559 64.325
HCLF 10 65.930 11.548 3.652 63.350
95% Confidence Interval
Group Minimum Maximum From To
=============== ======== ======== ========== ==========
Baseline 52.300 81.000 58.764 75.426
LCHF 49.200 78.000 55.741 72.569
Washout 53.300 81.400 58.185 74.285
HCLF 52.500 82.350 57.669 74.191
* * *

## Sheet: Ketones
	Ketones
PID	Baseline	LCHF	Washout	HCLF
3	0.1	1.4	0.2	0.4
4	0.6	1.2	0.2	0.4
7	0.1	0.7	0.1	0.1
8	0.2	0.6	0.1	0.3
9	0.1	0.8	0.3	0.2
10	0.2	2.2	0.4	0.2
11	0.1	0.4	0.3	0.2
12	0.2	0.7	0.1	0.6
14	0.3	1.2	0.2	0.2
15	0.1	1.2	0.1	0.1
16	0.1	1	0.2	0.2
mean	0.190909	1.03636	0.2	0.263636
SD	0.151357	0.494515	0.1	0.150151
ketones > 0.4 = ketosis

## Sheet: Thyroid
	TSH							T4						T3
PID	Baseline	LCHF	Washout	HCLF			PID	Baseline	LCHF	Washout	HCLF		PID	Baseline	LCHF	Washout	HCLF
3	2.1	3.7	2.6	2.8			3	13.3	17.7	12.2	14.8		3	4.1	4.6	4.6	4.5
4	2.1	1.8	2.2	1.7			4	17	19.2	15	14.5		4	4	3.2	4.1	3.8
7	2.9	2	1.5	3.4			7	13.7	15.6	16.2	14.1		7	5.5	4	5.3	5.8
8	1.75	2.5	2.7	2.8			8	14.3	20	18.7	17		8	4.5	4	4.6	4.5
9	2.02	3.2	4.4	3.4			9	12.1	19.8	16.5	18.5		9	3.9	4.1	4.3	4.9
10	2.8	4	2.9	2.8			10	21.9	23.4	22.2	22.2		10	4.8	3.5	4.7	4.6
11	1.7	1.3	1.3	2.1			11	16.5	18.1	15.6	16.2		11	5	4.1	4.6	5
12	1	1.3	1.2	1.5			12	20.4	21.2	21.4	21.1		12	5.5	4.9	5.4	5.3
14	1.1	1.1	1.9	1			14	18	19.5	14.7	17.8		14	5.8	4.4	5.5	5.5
15	1.9	1.8	1.6	2.9			15	14.6	20	14.3	16.7		15	4.4	4	4	4.9
16	1.4	1.5	1.9	1.6			16	16.4	18.1	14.6	16.9		16	4.3	4	4	4.5
mean	1.88818	2.27	2.2	2.36364			mean	16.2	19.45	16.4909	17.2545		mean	4.70909	4.08	4.64545	4.84545
SD	0.605422	1.03928	0.926283	0.818868			SD	3.02952	2.08606	3.07683	2.57424		SD	0.660991	0.491709	0.546559	0.555632

## Sheet: BMR and RER
	RMR						RER
PID	Baseline	LCHF	Washout	HCLF		PID	Baseline	LCHF	Washout	HCLF
3	4.93981	7.60434	8.46082	7.40647		3	1.08463	0.862426	0.879273	0.998645
4	3.60139	19.4898		7.27579		4	0.774636	0.6429		1.17558
7	4.22459	2.92643	2.60618	3.67842		7	0.938064	0.785165	0.83813	0.742559
8	10.0251	5.53753	4.38561	8.25484		8	0.939543	0.708975	0.899159	0.827962
9	12.3457	4.60314	4.26377	6.46931		9	0.902108	0.81461	0.886453	0.860142
10	7.69131	5.87115	5.64971	5.48283		10	0.728948	0.707693	0.809456	0.821629
11	6.17647	4.12848	4.25975	4.44835		11	0.851772	0.825053	0.880195	0.81152
12	-0.0420967	4.05244	3.44584	3.83665		12	-1.61068	0.890833	0.756472	0.84702
14	6.3699	2.98119	3.88249	4.06447		14	0.710553	0.730111	0.825	0.888457
15	3.33984	2.76156	2.35814	2.83542		15	0.961479	0.822165	0.839318	0.928637
16						16	0.808381	0.728587	0.831511	0.747454
Average	5.86721	5.99561	4.36803	5.37525			0.644494	0.774411	0.844497	0.877237
SD	3.54236	4.97855	1.82505	1.87121			0.756166	0.0761367	0.0432365	0.123509
RMR (n=9)
									RER of 0.70 = fat is the predominant fuel source,
Repeated Measures Analysis of Variance									RER of 0.85 suggests a mix of fat and carbohydrates
									RER of 1.00 or above is indicative of carbohydrate being the predominant fuel source
The P value is 0.1723, considered not significant.
Variation among column means is not significantly greater than expected
by chance.
Post tests
Post tests were not calculated because the P value was greater
than 0.05.
Intermediate calculations. ANOVA Table:
Source of Degrees of Sum of Mean
variation freedom squares square
========================= ========== ======== ========
Treatment (between columns) 3 17.340 5.780
Individual (between rows) 8 105.47 13.183
Random (residual) 24 76.659 3.194
------------------------- ---------- --------
Total 35 199.46
F = 1.810 =MStreatment/MSresidual
Assumption test: Was the matching effective?
This test uses a second value of F and a different P value.
F = 4.127 =(MSindividual/MSresidual)
The P value is 0.0032, considered very significant.
Effective matching (or blocking) results in significant variation among
means. With these data, the matching appears to be effective.
Summary of Data
Number Standard
of Standard Error of
Group Points Mean Deviation Mean Median
=============== ====== ======== ========= ======== ========
Baseline 9 6.119 3.661 1.220 6.176
LCHF 9 4.496 1.610 0.5368 4.128
Washout 9 4.368 1.825 0.6084 4.260
HCLF 9 5.164 1.854 0.6180 4.448
95% Confidence Interval
Group Minimum Maximum From To
=============== ======== ======== ========== ==========
Baseline -0.04210 12.346 3.305 8.933
LCHF 2.762 7.604 3.258 5.734
Washout 2.358 8.461 2.965 5.771
HCLF 2.835 8.255 3.739 6.589
* * *
